# Supplementary material for: Bioactive Compounds and Antioxidant Capacity of Pulp, Peel and Seeds from Jeriva (Syagrus romanzoffiana)
Source: Antioxidants (Basel). 2024 Jun 12;13(6):711. doi: 10.3390/antiox13060711 (PMC11200598; doi:10.3390/antiox13060711)
Supplement: Supplementary file 1 [file antioxidants-13-00711-s001.zip]

Archive with 1 entries (1 files):
- antioxidants-3034444-supplementary.pdf
